# Supplementary material for: Lethal Caspase-1/4-Dependent Injury Occurs in the First Minutes of Coronary Reperfusion and Requires Calpain Activity
Source: Int J Mol Sci. 2023 Feb 14;24(4):3801. doi: 10.3390/ijms24043801 (PMC9960231; doi:10.3390/ijms24043801)
Supplement: Supplementary file 1 [file ijms-24-03801-s001.zip]

Archive with 1 entries (1 files):
- ijms-2132863-supplementary.pdf
